# Supplementary material for: E-MOVIE - Experimental MOVies for Induction of Emotions in neuroscience: An innovative film database with normative data and sex differences
Source: PLoS One. 2019 Oct 3;14(10):e0223124. doi: 10.1371/journal.pone.0223124 (PMC6776321; doi:10.1371/journal.pone.0223124)
Supplement: S1 File — (XLSX) [file pone.0223124.s001.xlsx]

## Sheet: E-MOVIE Norms
				SAM		Basic Emotions							Emotional Adjectives											Familiarity
Film	Categories	Duration (sec)	Gender	Valence	Arousal	Joy	Sadness	Anger	Fear	Disgust	Surprise	Neutral	Jittery	Distressed	Bored	Anxious	Touched	Excited	Enthusiast	Enchanted	Embarrassed	Inspired	Sad	Percentage (%)
40 days and 40 nights	Erotic	117	F	6.41 (1.66)	5.23 (2.06)	4.29 (2.95)	1.05 (0.23)	1 (0)	1.05 (0.47)	1.14 (0.85)	2.18 (2.11)	2.75 (2.65)	0.07 (0.29)	0.01 (0.09)	0.37 (0.74)	0.1 (0.34)	0.12 (0.43)	1.26 (1.1)	0.65 (0.92)	0.65 (0.99)	0.39 (0.74)	0.91 (1.08)	0.11 (0.44)	17.9
			M	5.97 (1.67)	4.52 (1.94)	3.48 (2.55)	1.08 (0.52)	1.06 (0.4)	1 (0)	1.27 (1.34)	1.55 (1.6)	2.37 (2.56)	0.15 (0.47)	0.08 (0.52)	0.9 (1.38)	0.04 (0.19)	0.08 (0.33)	1.27 (1.06)	0.53 (0.84)	0.47 (0.86)	0.35 (0.77)	0.94 (1.07)	0.13 (0.61)	14.5
The Notebook	Erotic	120	F	6.67 (1.6)	6.16 (1.75)	5 (2.66)	1.25 (1.08)	1.1 (0.71)	1.01 (0.12)	1.16 (1.04)	1.96 (1.93)	2.19 (2.22)	0.2 (0.53)	0.03 (0.21)	0.21 (0.58)	0.11 (0.41)	0.34 (0.78)	1.65 (1.13)	0.87 (1.05)	0.65 (1.04)	0.59 (0.9)	0.92 (1.13)	0.2 (0.68)	31.2
			M	6.35 (1.16)	5.16 (1.75)	3.44 (2.52)	1.18 (0.78)	1.06 (0.31)	1 (0)	1.1 (0.76)	1.68 (1.46)	2.47 (2.37)	0.18 (0.46)	0.03 (0.18)	0.39 (0.75)	0.07 (0.33)	0.21 (0.58)	1.5 (0.97)	0.52 (0.8)	0.51 (0.79)	0.37 (0.63)	0.84 (1.01)	0.09 (0.48)	11.3
Lust [1]	Erotic	120	F	5.32 (1.75)	5.59 (2.27)	2.16 (2.24)	1.79 (1.77)	1.36 (1.17)	1.08 (0.36)	2.18 (2.14)	1.75 (1.85)	2.53 (2.4)	0.42 (0.87)	0.38 (0.71)	0.32 (0.74)	0.3 (0.6)	0.04 (0.28)	1.48 (1.22)	0.24 (0.62)	0.25 (0.56)	0.73 (1)	0.6 (0.96)	0.22 (0.54)	4.5
			M	6.02 (1.38)	5.24 (2.04)	2.56 (2.36)	1.21 (1.06)	1.16 (1.03)	1.05 (0.28)	1.32 (1.1)	1.73 (1.84)	2.29 (2.47)	0.34 (0.7)	0.32 (0.74)	0.45 (1.07)	0.27 (0.62)	0.03 (0.18)	1.69 (1.17)	0.34 (0.68)	0.42 (0.76)	0.32 (0.67)	0.69 (0.93)	0.16 (0.63)	3.2
Lust [2]	Erotic	120	F	4.81 (2.05)	5.63 (2.12)	2 (2.25)	1.53 (1.68)	1.05 (0.37)	1.51 (1.23)	2.51 (2.3)	2.66 (2.6)	2.23 (2.29)	0.63 (0.81)	0.81 (0.96)	0.25 (0.53)	0.52 (0.77)	0.04 (0.3)	1.44 (1.22)	0.29 (0.65)	0.31 (0.66)	1.06 (1.22)	0.52 (0.88)	0.1 (0.4)	3.6
			M	5.73 (1.71)	5.76 (1.85)	2.1 (2.09)	1.24 (1.08)	1.16 (0.55)	1.16 (0.52)	1.32 (0.95)	2.47 (2.3)	1.92 (1.91)	0.5 (0.8)	0.58 (0.88)	0.31 (0.64)	0.51 (0.81)	0.03 (0.18)	1.98 (1.15)	0.48 (0.8)	0.51 (0.79)	0.52 (0.78)	0.71 (1.05)	0.11 (0.46)	1.6
Monster's Ball	Erotic	120	F	5.72 (1.72)	5.73 (2.17)	2.29 (2.14)	1.19 (1.05)	1.21 (0.96)	1.04 (0.26)	2.11 (2.26)	1.78 (1.66)	2.51 (2.58)	0.29 (0.66)	0.07 (0.35)	0.33 (0.66)	0.1 (0.34)	0.03 (0.28)	1.69 (1.32)	0.33 (0.75)	0.17 (0.51)	0.81 (1.08)	0.65 (1.07)	0.12 (0.42)	0.9
			M	6.8 (1.28)	6.13 (1.96)	3.68 (2.77)	1 (0)	1.1 (0.65)	1 (0)	1.15 (0.85)	1.74 (1.87)	1.77 (1.88)	0.23 (0.53)	0.03 (0.25)	0.32 (0.92)	0.07 (0.33)	0.03 (0.25)	2.26 (1.23)	0.73 (1.15)	0.65 (1)	0.39 (0.64)	1.19 (1.24)	0.02 (0.13)	1.6
Supernatural	Erotic	123	F	6.18 (1.29)	5.08 (2.03)	3.78 (2.8)	1.27 (1.28)	1.07 (0.59)	1.11 (0.64)	1.19 (0.89)	1.93 (2.01)	2.53 (2.51)	0.1 (0.38)	0.07 (0.35)	0.45 (0.88)	0.08 (0.36)	0.12 (0.4)	1.09 (0.96)	0.4 (0.69)	0.34 (0.69)	0.24 (0.54)	0.65 (0.9)	0.19 (0.67)	5.4
			M	5.97 (1.24)	4.08 (1.87)	2.85 (2.51)	1.27 (1.22)	1.31 (1.35)	1 (0)	1 (0)	1.39 (1.16)	3.53 (2.9)	0.08 (0.27)	0.03 (0.18)	1 (1.27)	0.13 (0.43)	0.05 (0.22)	1.08 (1.04)	0.37 (0.66)	0.25 (0.55)	0.11 (0.32)	0.56 (0.95)	0.07 (0.33)	4.8
Underworld	Erotic	118	F	6.18 (1.4)	5.08 (2.16)	3.51 (2.68)	1.21 (0.93)	1 (0)	1.04 (0.26)	1.1 (0.5)	1.66 (1.68)	3.03 (2.9)	0.11 (0.34)	0.04 (0.21)	0.48 (0.93)	0.11 (0.38)	0.09 (0.39)	1.27 (1.15)	0.34 (0.72)	0.35 (0.74)	0.27 (0.64)	0.59 (0.92)	0.12 (0.53)	4.5
			M	6.38 (1.05)	4.66 (1.98)	2.92 (2.46)	1 (0)	1.08 (0.52)	1 (0)	1 (0)	1.31 (1.31)	2.52 (2.63)	0.18 (0.56)	0.1 (0.39)	0.56 (1.05)	0.05 (0.23)	0.05 (0.22)	1.45 (1.08)	0.45 (0.86)	0.49 (0.81)	0.16 (0.49)	0.76 (1.02)	0.02 (0.13)	19.4
BBC Planet Earth: Fresh Water	Scenery	125	F	6.69 (1.48)	4.27 (2.45)	3.85 (3.05)	1.03 (0.23)	1.11 (0.94)	1.04 (0.26)	1 (0)	2.89 (2.76)	3.55 (3.23)	0.1 (0.35)	0.13 (0.39)	0.54 (1.01)	0.1 (0.43)	0.17 (0.58)	0.32 (0.76)	1.02 (1.14)	1.54 (1.38)	0 (0)	1.08 (1.19)	0.04 (0.19)	3.6
			M	6.67 (1.51)	4.9 (2.49)	4.32 (2.87)	1.1 (0.76)	1 (0)	1.05 (0.38)	1 (0)	2 (2.33)	2.19 (2.32)	0.15 (0.54)	0.11 (0.48)	0.55 (1.1)	0.11 (0.46)	0.13 (0.46)	0.56 (0.95)	1.16 (1.18)	1.56 (1.36)	0 (0)	1.42 (1.26)	0 (0)	0
BBC Planet Earth: Deserts	Scenery	131	F	5.85 (1.45)	4.19 (2.48)	2.89 (2.8)	1 (0)	1 (0)	1.38 (1.19)	1 (0)	2.42 (2.3)	4.63 (3.25)	0.26 (0.67)	0.21 (0.56)	0.75 (1.09)	0.16 (0.4)	0.09 (0.44)	0.54 (0.96)	0.86 (1.18)	1.06 (1.29)	0 (0)	1.12 (1.29)	0 (0)	0.9
			M	6.21 (1.61)	4.97 (2.38)	2.89 (2.58)	1.18 (0.9)	1.02 (0.13)	1.23 (0.8)	1.1 (0.76)	2.97 (2.6)	3.21 (3.05)	0.31 (0.62)	0.16 (0.41)	0.44 (0.97)	0.24 (0.54)	0.15 (0.6)	0.89 (1.09)	1.19 (1.08)	1.4 (1.33)	0 (0)	1.61 (1.28)	0.02 (0.13)	1.6
BBC Planet Earth: Seasonal Forests	Scenery	120	F	6.34 (1.42)	3.44 (2.38)	3.64 (3.03)	1.1 (0.82)	1 (0)	1 (0)	1 (0)	2.22 (2.29)	4.25 (3.39)	0.03 (0.16)	0.1 (0.48)	0.88 (1.19)	0.06 (0.24)	0.16 (0.48)	0.22 (0.61)	0.56 (0.97)	1.18 (1.26)	0 (0)	1.05 (1.22)	0.1 (0.48)	0.9
			M	6.51 (1.59)	4.52 (2.3)	3.98 (2.72)	1.11 (0.68)	1 (0)	1.06 (0.51)	1 (0)	1.98 (2.11)	2.52 (2.6)	0.05 (0.28)	0.06 (0.31)	0.69 (1.15)	0.09 (0.4)	0.24 (0.69)	0.5 (0.82)	0.98 (1.11)	1.44 (1.32)	0 (0)	1.48 (1.24)	0.05 (0.23)	0
BBC Great Barrier Reef	Scenery	115	F	7.21 (1.49)	4.42 (2.33)	5.6 (2.57)	1.01 (0.12)	1 (0)	1.15 (0.89)	1.1 (0.71)	2.82 (2.53)	2.47 (2.53)	0.04 (0.21)	0.05 (0.26)	0.33 (0.65)	0.07 (0.3)	0.18 (0.54)	0.34 (0.78)	1.2 (1.19)	1.83 (1.48)	0 (0)	1.46 (1.21)	0.01 (0.11)	1.8
			M	6.94 (1.72)	4.48 (2.48)	4.19 (2.74)	1.05 (0.38)	1 (0)	1.1 (0.65)	1 (0)	2.15 (2.16)	2.45 (2.3)	0.03 (0.18)	0.1 (0.3)	0.48 (1)	0.05 (0.23)	0.1 (0.35)	0.79 (1.03)	1.16 (1.23)	1.67 (1.36)	0.02 (0.13)	1.69 (1.31)	0.04 (0.19)	0
BBC Planet Earth: Mountains	Scenery	118	F	6.11 (1.6)	3.87 (2.64)	2.99 (2.76)	1.01 (0.12)	1 (0)	1.32 (1.22)	1.16 (1)	1.97 (2.05)	4.93 (3.31)	0.17 (0.5)	0.25 (0.65)	0.97 (1.29)	0.22 (0.54)	0.09 (0.41)	0.5 (0.96)	0.96 (1.25)	1.17 (1.34)	0 (0)	1.09 (1.23)	0.01 (0.11)	1.8
			M	6.58 (1.72)	5.1 (2.19)	3.5 (2.77)	1 (0)	1.03 (0.25)	1.16 (0.75)	1.03 (0.25)	1.5 (1.3)	3.15 (2.84)	0.16 (0.37)	0.16 (0.45)	0.45 (0.97)	0.09 (0.35)	0.15 (0.51)	0.9 (1.04)	1.19 (1.24)	1.49 (1.32)	0 (0)	1.79 (1.22)	0.07 (0.33)	1.6
Space	Scenery	120	F	6.45 (1.48)	4.38 (2.55)	3.58 (2.94)	1 (0)	1 (0)	1.11 (0.49)	1 (0)	3.49 (2.96)	3.04 (2.94)	0.13 (0.37)	0.1 (0.35)	0.53 (1)	0.08 (0.32)	0.14 (0.44)	0.49 (0.98)	1.12 (1.21)	1.39 (1.4)	0 (0)	1.11 (1.17)	0 (0)	5.4
			M	6.55 (1.75)	4.82 (2.58)	3.35 (2.93)	1.18 (0.95)	1 (0)	1.02 (0.13)	1 (0)	3.23 (3)	2.34 (2.33)	0.18 (0.59)	0.11 (0.37)	0.55 (1.11)	0.13 (0.47)	0.23 (0.64)	0.79 (0.99)	1.34 (1.27)	1.47 (1.46)	0 (0)	1.56 (1.31)	0.02 (0.13)	1.6
Italian Documentary: Bronte	Neutral	120	F	4.91 (1.26)	2.03 (1.68)	1.48 (1.53)	1.03 (0.16)	1 (0)	1 (0)	1.14 (0.75)	1.12 (0.69)	6.79 (2.75)	0 (0)	0 (0)	2.03 (1.54)	0.01 (0.11)	0.02 (0.19)	0.08 (0.47)	0.19 (0.56)	0.16 (0.55)	0.01 (0.09)	0.2 (0.55)	0.04 (0.19)	1.8
			M	4.53 (1.58)	1.98 (1.3)	1.55 (1.48)	1.37 (1.36)	1.03 (0.25)	1 (0)	1.24 (1.26)	1.39 (1.35)	5.58 (2.94)	0.03 (0.25)	0.06 (0.31)	2.03 (1.49)	0.05 (0.3)	0 (0)	0.06 (0.31)	0.15 (0.51)	0.18 (0.47)	0.1 (0.39)	0.23 (0.56)	0.09 (0.35)	0
Italian Documentary: Calamonaci	Neutral	121	F	4.7 (1.26)	2 (1.62)	1.37 (1.29)	1.11 (0.94)	1 (0)	1 (0)	1.22 (1.02)	1.44 (1.34)	6.67 (2.63)	0.02 (0.13)	0 (0)	1.99 (1.21)	0.05 (0.22)	0 (0)	0.03 (0.16)	0.18 (0.57)	0.08 (0.39)	0.02 (0.13)	0.25 (0.61)	0.05 (0.35)	2.7
			M	4.56 (1.82)	2.23 (1.75)	1.58 (1.53)	1.06 (0.36)	1.08 (0.45)	1 (0)	1.4 (1.3)	1.48 (1.49)	5.29 (3.11)	0.1 (0.47)	0 (0)	2.05 (1.46)	0.15 (0.49)	0.03 (0.18)	0.15 (0.54)	0.19 (0.6)	0.22 (0.74)	0.16 (0.45)	0.26 (0.7)	0.15 (0.45)	0
Globe Trekker’s London City Guide	Neutral	115	F	5.34 (1.43)	2.89 (2.14)	2 (2.16)	1.02 (0.15)	1.05 (0.21)	1 (0)	1.2 (1.21)	2.5 (2.57)	6.39 (3.03)	0.01 (0.11)	0 (0)	1.28 (1.39)	0 (0)	0.02 (0.22)	0.14 (0.67)	0.33 (0.81)	0.42 (0.9)	0 (0)	0.41 (0.77)	0.07 (0.49)	0
			M	5.31 (1.29)	3.31 (1.93)	1.75 (1.77)	1.04 (0.27)	1.04 (0.27)	1 (0)	1.02 (0.13)	2.11 (2.06)	4.71 (3)	0.05 (0.3)	0.04 (0.27)	1.04 (1.17)	0.04 (0.27)	0.02 (0.13)	0.15 (0.52)	0.29 (0.66)	0.38 (0.8)	0 (0)	0.51 (0.92)	0.09 (0.4)	0
Globe Trekker’s New York City Guide	Neutral	110	F	5.36 (1.44)	2.75 (2.27)	2.61 (2.75)	1.11 (0.62)	1 (0)	1 (0)	1.18 (0.81)	1.64 (1.63)	5.93 (3.34)	0.01 (0.11)	0 (0)	1.3 (1.29)	0.06 (0.36)	0 (0)	0.23 (0.79)	0.45 (0.98)	0.45 (0.97)	0 (0)	0.58 (0.98)	0.04 (0.19)	0
			M	5.07 (1.23)	3 (1.97)	1.8 (1.69)	1.13 (0.61)	1.16 (1.08)	1 (0)	1.33 (1.26)	1.64 (1.5)	4.93 (2.9)	0.02 (0.13)	0.02 (0.13)	1.11 (1.24)	0.04 (0.19)	0.04 (0.19)	0.16 (0.42)	0.44 (0.74)	0.27 (0.62)	0 (0)	0.53 (0.88)	0.05 (0.23)	0
Globe Trekker’s Paris City Guide	Neutral	126	F	5.34 (1.25)	2.6 (2.11)	2.09 (2.22)	1.14 (0.55)	1 (0)	1 (0)	1.14 (0.63)	1.57 (1.48)	6.66 (2.58)	0.01 (0.11)	0.01 (0.11)	1.3 (1.25)	0.01 (0.11)	0.04 (0.33)	0.13 (0.6)	0.3 (0.74)	0.29 (0.72)	0 (0)	0.42 (0.83)	0.07 (0.46)	0.9
			M	5.07 (1.17)	2.6 (1.81)	1.4 (1.24)	1.04 (0.27)	1.09 (0.67)	1 (0)	1.07 (0.42)	1.45 (1.4)	5.13 (3.17)	0.04 (0.27)	0.04 (0.27)	1.16 (1.38)	0.09 (0.55)	0.02 (0.13)	0.15 (0.4)	0.18 (0.58)	0.18 (0.51)	0.02 (0.13)	0.31 (0.57)	0.07 (0.26)	0
Italian Documentary: Pietraperzia	Neutral	120	F	4.98 (1.22)	1.89 (1.62)	1.34 (1.19)	1 (0)	1.03 (0.23)	1 (0)	1.12 (0.83)	1.33 (1.27)	6.88 (2.82)	0.02 (0.19)	0 (0)	2.44 (1.49)	0.06 (0.29)	0.03 (0.21)	0.04 (0.34)	0.05 (0.26)	0.08 (0.42)	0.01 (0.09)	0.1 (0.35)	0.02 (0.15)	0
			M	4.71 (1.36)	2.02 (1.52)	1.84 (2.12)	1.13 (0.78)	1.02 (0.13)	1 (0)	1.23 (1.19)	1.21 (0.99)	5.77 (3.21)	0.06 (0.4)	0.06 (0.31)	2.27 (1.53)	0.13 (0.58)	0.03 (0.18)	0.05 (0.38)	0.13 (0.46)	0.15 (0.49)	0.02 (0.13)	0.21 (0.55)	0.09 (0.35)	0
Italian Documentary: Torri di Quartesolo	Neutral	122	F	4.97 (1.2)	2.07 (1.76)	1.45 (1.52)	1 (0)	1.19 (1.05)	1 (0)	1.32 (1.36)	1.52 (1.81)	6.66 (2.99)	0.03 (0.28)	0.02 (0.19)	1.96 (1.46)	0.04 (0.33)	0.01 (0.09)	0.04 (0.34)	0.18 (0.59)	0.12 (0.55)	0.02 (0.19)	0.13 (0.53)	0.04 (0.24)	0
			M	4.5 (1.54)	1.9 (1.26)	1.58 (1.47)	1.24 (1.18)	1.05 (0.38)	1 (0)	1.26 (1.17)	1.13 (0.5)	5.56 (3.11)	0.02 (0.13)	0.05 (0.22)	2.32 (1.41)	0.07 (0.26)	0.05 (0.38)	0.08 (0.38)	0.11 (0.37)	0.07 (0.33)	0.06 (0.25)	0.11 (0.37)	0.09 (0.35)	0
Blood Diamond	Sadness	132	F	4.06 (1.59)	4.8 (2.07)	1.26 (1.17)	5.62 (2.27)	1.26 (0.96)	1.55 (1.57)	1.18 (0.86)	1.67 (1.53)	1.77 (1.95)	0.67 (0.81)	0.99 (0.91)	0.31 (0.79)	0.64 (0.93)	1.33 (1.11)	0.07 (0.4)	0.13 (0.43)	0.2 (0.66)	0.01 (0.09)	0.35 (0.78)	1.63 (1.01)	16.1
			M	4.95 (1.58)	4.21 (2.1)	1.63 (1.74)	3.52 (2.2)	1.26 (0.9)	1.03 (0.18)	1.13 (1.02)	1.42 (1.34)	1.97 (1.86)	0.44 (0.59)	0.53 (0.74)	0.45 (0.8)	0.4 (0.6)	1.11 (1.13)	0.11 (0.45)	0.19 (0.62)	0.27 (0.71)	0 (0)	0.5 (0.86)	1.47 (0.92)	25.8
K-19	Sadness	128	F	3.32 (1.45)	4.22 (2.18)	1 (0)	4 (2.93)	2.03 (2.09)	3.04 (2.7)	1.3 (1.27)	1.19 (0.95)	2.19 (2.51)	0.98 (1.04)	1.38 (1.11)	0.47 (0.99)	1.27 (1.09)	0.62 (0.99)	0.04 (0.23)	0.01 (0.09)	0.02 (0.15)	0 (0)	0.11 (0.39)	1.4 (0.97)	11.6
			M	3.72 (1.31)	4.26 (2.03)	1.02 (0.13)	3.6 (2.29)	2.1 (2.24)	1.81 (1.88)	1.02 (0.13)	1.34 (1.34)	1.92 (2.11)	0.77 (0.91)	1.37 (1)	0.48 (1.02)	0.84 (1.12)	0.44 (0.82)	0.06 (0.31)	0.05 (0.28)	0.13 (0.55)	0 (0)	0.19 (0.47)	1.22 (0.99)	29
Million Dollar Baby [1]	Sadness	144	F	2.72 (1.62)	4.7 (2.47)	1 (0)	7.23 (1.91)	2.22 (2.27)	1.74 (1.79)	1.05 (0.37)	1.18 (0.82)	1.25 (1.05)	0.7 (1.04)	1.48 (1.11)	0.21 (0.54)	0.72 (1.06)	1.95 (1.35)	0.05 (0.3)	0.04 (0.25)	0.07 (0.34)	0 (0)	0.36 (0.78)	2.45 (1.07)	44.6
			M	3.37 (1.47)	4.34 (2.15)	1.06 (0.51)	5.18 (2.49)	2.03 (2.22)	1.19 (0.83)	1.03 (0.18)	1.34 (1.28)	1.52 (1.38)	0.5 (0.59)	1.31 (1.05)	0.35 (0.7)	0.6 (0.81)	1.24 (1.13)	0.06 (0.31)	0.06 (0.25)	0.15 (0.52)	0 (0)	0.48 (0.84)	2.02 (1.08)	45.2
Million Dollar Baby [2]	Sadness	132	F	2.19 (1.27)	5.05 (2.42)	1.11 (0.72)	7.26 (2.19)	2.05 (2.25)	2.05 (2.34)	1.32 (1.26)	1.21 (0.94)	1.19 (1.02)	0.69 (0.92)	1.48 (1.15)	0.11 (0.36)	0.7 (1.03)	1.96 (1.34)	0.01 (0.09)	0.04 (0.23)	0.05 (0.27)	0.02 (0.19)	0.26 (0.71)	2.7 (1.03)	44.6
			M	3.1 (1.31)	4.69 (2.03)	1.05 (0.38)	5.76 (2.29)	1.68 (1.78)	1.47 (1.49)	1.18 (0.98)	1.18 (0.78)	1.21 (1.03)	0.6 (0.82)	1.24 (1.11)	0.4 (0.9)	0.55 (0.92)	1.42 (1.18)	0.02 (0.13)	0 (0)	0.04 (0.27)	0 (0)	0.18 (0.46)	2.15 (1.06)	46.8
The Hours	Sadness	127	F	2.62 (1.75)	6.79 (2.03)	1.18 (1)	7.32 (2.13)	1.9 (2.24)	3.62 (2.97)	1.14 (0.63)	2.66 (2.67)	1 (0)	2.13 (1.22)	2.54 (1.07)	0.07 (0.35)	2.11 (1.33)	2.27 (1.28)	0.29 (0.75)	0.17 (0.58)	0.24 (0.69)	0.04 (0.19)	0.66 (1.13)	2.73 (1)	25
			M	3.52 (1.86)	5.74 (2.08)	1.05 (0.22)	5.53 (2.24)	1.53 (1.51)	2.21 (1.97)	1.03 (0.25)	2.1 (1.96)	1.13 (0.53)	1.31 (0.98)	1.68 (1.14)	0.11 (0.48)	1.05 (1.16)	1.52 (1.2)	0.21 (0.52)	0.11 (0.45)	0.11 (0.46)	0.03 (0.18)	0.42 (0.78)	2.25 (1.08)	19.4
The Road	Sadness	126	F	2.86 (1.6)	4.29 (2.29)	1 (0)	6.38 (2.52)	1.82 (1.9)	2.66 (2.55)	1.62 (1.64)	1.6 (1.82)	1.93 (2.13)	0.75 (0.9)	1.65 (1.22)	0.3 (0.72)	0.99 (1.06)	0.73 (0.98)	0.04 (0.23)	0.04 (0.3)	0.05 (0.31)	0.03 (0.16)	0.23 (0.66)	2.06 (1.28)	11.6
			M	3.74 (1.8)	4.81 (2.06)	1.02 (0.13)	4.6 (2.47)	1.87 (2.08)	1.61 (1.54)	1.29 (1.09)	1.52 (1.59)	1.47 (1.5)	0.61 (0.75)	1.48 (1.05)	0.18 (0.39)	0.78 (0.98)	0.5 (0.78)	0.06 (0.31)	0.1 (0.35)	0.29 (0.69)	0 (0)	0.55 (0.94)	1.45 (1.03)	25.8
Armageddon	Compassion	124	F	3.49 (1.99)	5.38 (2.33)	1.48 (1.52)	7.12 (2.11)	1.96 (1.93)	1.78 (1.88)	1 (0)	1.27 (1.15)	1.42 (1.5)	0.79 (0.98)	1.38 (1.07)	0.13 (0.43)	0.7 (0.92)	2.43 (1.31)	0.12 (0.45)	0.07 (0.32)	0.05 (0.27)	0.02 (0.13)	0.31 (0.67)	2.57 (1.13)	34.8
			M	4.13 (1.91)	5.32 (2.22)	1.34 (1.24)	5.26 (2.53)	1.65 (1.64)	1.35 (1.27)	1.21 (1.13)	1.05 (0.28)	1.89 (2.19)	0.68 (0.99)	0.95 (0.98)	0.45 (1.04)	0.38 (0.73)	1.73 (1.33)	0.13 (0.5)	0.26 (0.75)	0.18 (0.51)	0.08 (0.52)	0.73 (1.18)	2.18 (1.26)	54.8
The Pursuit of Happyness	Compassion	118	F	3.33 (2.11)	5.62 (2.28)	1.99 (2.09)	7.12 (2.05)	1.7 (1.66)	2.08 (2.05)	1.03 (0.16)	1.48 (1.41)	1.15 (0.78)	0.66 (0.89)	1.32 (1.12)	0.1 (0.48)	0.75 (1)	2.52 (1.38)	0.09 (0.39)	0.15 (0.51)	0.16 (0.48)	0.04 (0.25)	0.55 (1.01)	2.59 (1.18)	80.4
			M	3.26 (1.58)	5.06 (2.11)	1.18 (0.84)	5.77 (2.46)	2.58 (2.52)	1.23 (0.66)	1.05 (0.28)	1.19 (0.94)	1.24 (1.14)	0.6 (0.78)	1.23 (1.08)	0.18 (0.74)	0.65 (1.06)	1.79 (1.33)	0.08 (0.38)	0.08 (0.27)	0.16 (0.54)	0 (0)	0.45 (0.82)	2.31 (1.1)	69.4
Lost	Compassion	130	F	2.75 (1.81)	5.16 (2.21)	1.45 (1.49)	7.41 (2.05)	1.97 (1.94)	1.88 (1.96)	1.08 (0.49)	1.33 (1.33)	1.37 (1.48)	0.89 (1.06)	1.49 (1.21)	0.22 (0.55)	1.05 (1.21)	2.12 (1.35)	0.06 (0.31)	0.03 (0.16)	0.1 (0.37)	0.02 (0.13)	0.2 (0.57)	2.45 (1.19)	8
			M	3.44 (1.67)	4.56 (2.09)	1.13 (0.74)	5.39 (2.33)	1.66 (1.55)	1.39 (1.08)	1.03 (0.25)	1.19 (1.02)	1.37 (1.31)	0.63 (0.93)	1.19 (1.05)	0.53 (1.02)	0.62 (0.95)	1.48 (1.21)	0.02 (0.13)	0.06 (0.4)	0.09 (0.35)	0.06 (0.51)	0.35 (0.68)	1.93 (1.25)	21
My Girl	Compassion	126	F	2.25 (1.26)	5.29 (2.3)	1.05 (0.47)	7.55 (1.75)	2.95 (2.71)	1.33 (1.27)	1.01 (0.12)	1.16 (0.78)	1.18 (0.99)	0.7 (1)	1.29 (1.08)	0.12 (0.38)	0.6 (1.01)	2.17 (1.33)	0.01 (0.09)	0.01 (0.09)	0 (0)	0.01 (0.09)	0.15 (0.56)	2.64 (1.04)	34.8
			M	3.44 (1.42)	3.89 (2.08)	1 (0)	5.18 (2.63)	1.92 (1.99)	1.02 (0.13)	1.15 (1.02)	1.19 (0.85)	1.97 (2.06)	0.45 (0.67)	0.95 (0.98)	0.68 (1.08)	0.35 (0.78)	1.35 (1.13)	0.02 (0.13)	0 (0)	0.15 (0.76)	0.02 (0.13)	0.11 (0.32)	1.93 (1.2)	24.2
Pearl Harbor	Compassion	119	F	2.55 (1.52)	4.75 (2.27)	1 (0)	6.99 (1.97)	2.59 (2.72)	2.49 (2.56)	1.42 (1.32)	1 (0)	1.29 (1.35)	0.75 (0.97)	1.4 (1.12)	0.23 (0.72)	0.83 (1.08)	1.64 (1.31)	0.02 (0.13)	0.03 (0.16)	0.04 (0.24)	0.03 (0.21)	0.16 (0.51)	2.37 (1.18)	41.1
			M	3.39 (1.57)	4.77 (2.16)	1 (0)	4.94 (2.6)	2.77 (2.75)	1.19 (0.83)	1.58 (1.77)	1.13 (0.74)	1.32 (1.25)	0.58 (0.76)	1.08 (0.93)	0.39 (1.01)	0.36 (0.7)	0.98 (1.18)	0.05 (0.28)	0.08 (0.33)	0.05 (0.3)	0 (0)	0.35 (0.73)	1.78 (1.15)	51.6
The Champ	Compassion	136	F	2.34 (1.52)	5.1 (2.14)	1 (0)	7.33 (1.8)	1.95 (2)	1.75 (1.86)	1.16 (0.85)	1.37 (1.38)	1.52 (1.62)	0.97 (1.09)	1.61 (1.16)	0.33 (0.74)	0.8 (1.11)	2.34 (1.33)	0.06 (0.43)	0.03 (0.21)	0.07 (0.49)	0.02 (0.13)	0.23 (0.72)	2.72 (1.1)	4.5
			M	3.24 (1.63)	4.44 (2.16)	1 (0)	5.4 (2.33)	1.98 (2.17)	1.05 (0.22)	1.21 (1.07)	1.1 (0.56)	2.05 (2.21)	0.55 (0.76)	1.18 (1.06)	0.55 (0.99)	0.53 (0.86)	1.6 (1.09)	0.05 (0.28)	0.02 (0.13)	0.07 (0.38)	0.02 (0.13)	0.18 (0.53)	2.09 (1.08)	1.6
Gothika	Fear	122	F	2.5 (1.51)	6.24 (2.25)	1 (0)	1.64 (1.57)	1.18 (0.86)	6.62 (2.29)	1.63 (1.67)	2.85 (2.64)	1.41 (1.51)	2.14 (1.21)	2.36 (0.99)	0.21 (0.66)	2.3 (1.22)	0.05 (0.4)	0.19 (0.59)	0.04 (0.25)	0.05 (0.22)	0.01 (0.09)	0.09 (0.39)	0.34 (0.7)	21.4
			M	3.3 (1.53)	5.26 (1.99)	1 (0)	1.45 (1.47)	1.44 (1.67)	4.21 (2.59)	1.32 (1.23)	2.32 (2.09)	1.87 (2.21)	1.47 (1.08)	1.66 (1.09)	0.5 (0.99)	1.47 (1.07)	0 (0)	0.15 (0.4)	0.06 (0.31)	0.13 (0.51)	0 (0)	0.23 (0.56)	0.29 (0.66)	14.5
The Sixth Sense	Fear	130	F	2.19 (1.39)	6.01 (2.28)	1 (0)	2.66 (2.5)	2.05 (2.2)	6.25 (2.38)	2.21 (2.23)	3.22 (2.92)	1.07 (0.42)	2.06 (1.24)	2.42 (0.99)	0.16 (0.51)	2.24 (1.26)	0.06 (0.31)	0.21 (0.65)	0.03 (0.21)	0.02 (0.22)	0.04 (0.27)	0.08 (0.33)	0.63 (0.95)	37.5
			M	3.27 (1.82)	5.37 (1.99)	1.02 (0.13)	1.87 (1.9)	1.65 (1.64)	3.81 (2.4)	1.26 (0.83)	2.42 (2.31)	1.47 (1.55)	1.4 (1.02)	1.63 (0.93)	0.19 (0.57)	1.49 (0.96)	0.02 (0.13)	0.19 (0.47)	0.06 (0.25)	0.07 (0.33)	0 (0)	0.21 (0.48)	0.67 (0.9)	41.9
The Silence of the Lambs	Fear	128	F	2.8 (1.37)	5.41 (2.36)	1.01 (0.12)	1.64 (1.68)	1.48 (1.48)	6.11 (2.4)	1.89 (2.11)	2.56 (2.73)	1.36 (1.51)	1.8 (1.18)	2 (1.13)	0.36 (0.72)	1.9 (1.28)	0 (0)	0.07 (0.44)	0.05 (0.3)	0.01 (0.11)	0.01 (0.09)	0.05 (0.26)	0.28 (0.67)	19.6
			M	3.75 (1.39)	4.7 (2.07)	1.1 (0.76)	1.21 (1.09)	1.16 (0.83)	3.55 (2.57)	1.48 (1.72)	2.06 (2.1)	1.98 (2.07)	1.27 (1.15)	1.56 (1.18)	0.74 (1.25)	1.2 (1.25)	0 (0)	0.08 (0.27)	0.05 (0.22)	0.05 (0.3)	0 (0)	0.08 (0.27)	0.11 (0.37)	22.6
Deep Red [1]	Fear	123	F	3.23 (1.65)	5.47 (2.46)	1.1 (0.63)	1.26 (1.23)	1.21 (1.05)	5.47 (2.7)	2.1 (2.22)	3 (2.81)	1.96 (2.14)	1.73 (1.24)	1.88 (1.19)	0.47 (0.84)	1.71 (1.22)	0 (0)	0.28 (0.77)	0.04 (0.28)	0.05 (0.35)	0.07 (0.32)	0.1 (0.48)	0.14 (0.42)	8
			M	4.03 (1.66)	4.52 (2.3)	1.19 (1.02)	1.15 (0.6)	1.18 (0.72)	3.23 (2.4)	1.48 (1.3)	2.66 (2.13)	2.21 (2.45)	1.06 (0.92)	1.21 (0.96)	0.48 (0.8)	1.35 (1.14)	0.05 (0.28)	0.48 (0.7)	0.13 (0.59)	0.16 (0.42)	0.13 (0.59)	0.19 (0.51)	0.11 (0.37)	3.2
Deep Red [2]	Fear	118	F	3.77 (1.52)	4.1 (2.48)	1.15 (0.7)	1.49 (1.51)	1.1 (0.63)	3.03 (2.49)	1.79 (1.99)	3.32 (2.71)	2.23 (2.52)	0.97 (1.13)	0.98 (1.16)	0.94 (1.13)	0.92 (1.18)	0 (0)	0.05 (0.32)	0.04 (0.25)	0.02 (0.15)	0.1 (0.46)	0.04 (0.25)	0.14 (0.52)	4.5
			M	4.19 (1.7)	4.37 (2.14)	1.31 (0.97)	1.05 (0.38)	1.02 (0.13)	2.19 (1.91)	1.45 (1.49)	3.24 (2.73)	2.21 (2.38)	1.05 (1.03)	0.95 (0.95)	0.81 (1.3)	0.8 (0.93)	0.08 (0.45)	0.26 (0.6)	0.23 (0.61)	0.22 (0.53)	0.11 (0.58)	0.24 (0.62)	0.09 (0.44)	6.5
The Others	Fear	120	F	3.44 (1.44)	5.71 (2.2)	1 (0)	1.14 (0.71)	1.11 (0.68)	5.71 (2.5)	1.22 (1.08)	3.08 (2.73)	1.48 (1.59)	1.93 (1)	1.95 (0.97)	0.27 (0.68)	2.01 (1.2)	0.01 (0.09)	0.29 (0.75)	0.05 (0.26)	0.07 (0.26)	0.01 (0.09)	0.17 (0.54)	0.12 (0.4)	35.7
			M	4.38 (1.78)	4.97 (2.13)	1.11 (0.68)	1.05 (0.28)	1.06 (0.31)	3.48 (2.36)	1.03 (0.25)	2.56 (2.1)	1.95 (1.92)	1.39 (1.05)	1.48 (1.13)	0.37 (0.73)	1.6 (1.12)	0 (0)	0.29 (0.64)	0.24 (0.59)	0.22 (0.6)	0 (0)	0.27 (0.61)	0.11 (0.42)	37.1
Vacancy	Fear	119	F	2.59 (1.76)	6.69 (2.27)	1 (0)	1.08 (0.49)	1.32 (1.13)	6.7 (2.3)	1.73 (1.9)	3.82 (3.33)	1.41 (1.48)	2.62 (1.16)	2.51 (1.17)	0.16 (0.59)	2.53 (1.33)	0.01 (0.09)	0.32 (0.79)	0.05 (0.32)	0.06 (0.29)	0.01 (0.09)	0.08 (0.3)	0.13 (0.44)	13.4
			M	3.76 (1.76)	5.32 (2.25)	1 (0)	1.05 (0.28)	1.39 (1.22)	3.97 (2.27)	1.23 (0.66)	2.97 (2.79)	1.77 (1.89)	1.61 (1.03)	1.65 (1.06)	0.31 (0.8)	1.53 (1.03)	0 (0)	0.4 (0.73)	0.18 (0.53)	0.24 (0.58)	0 (0)	0.18 (0.43)	0.11 (0.31)	11.3
